# Supplementary material for: Optimization of Thermal and Mechanical Properties of Polypropylene-Wollastonite Composite Drawn Fibers Based on Surface Response Analysis
Source: Polymers (Basel). 2022 Feb 25;14(5):924. doi: 10.3390/polym14050924 (PMC8912407; doi:10.3390/polym14050924)
Supplement: Supplementary file 1 [file polymers-14-00924-s001.zip]

Archive with 1 entries (1 files):
- polymers-1597841-supplementary.pdf
